# Supplementary material for: Immunologic features of nontuberculous mycobacterial pulmonary disease based on spatially resolved whole transcriptomics
Source: BMC Pulm Med. 2024 Aug 13;24:392. doi: 10.1186/s12890-024-03207-2 (PMC11323347; doi:10.1186/s12890-024-03207-2)
Supplement: Supplementary file 1 — Supplementary Material 1 [file 12890_2024_3207_MOESM1_ESM.xlsx]

## Sheet: Total
Gene name	Log2 FC	Pvalue	Adjusted pvalue	-log10 pvalue	-log10 adjusted pvalue
SUPT7L	-2.27604	5.36999e-18	6.0654e-14	17.27	13.2171
PTBP1	-1.72314	8.56561e-17	4.83743e-13	16.0672	12.3154
TMX3	-1.10777	3.05843e-15	9.57091e-12	14.5145	11.019
ADAM15	-1.24787	3.38943e-15	9.57091e-12	14.4699	11.019
STYK1	-0.896004	8.96293e-15	2.02473e-11	14.0476	10.6936
MAPKBP1	-1.00218	2.70684e-14	5.09562e-11	13.5675	10.2928
HMGCLL1	-1.03694	1.02677e-13	1.65676e-10	12.9885	9.78074
CCDC13	-1.4802	1.1977e-13	1.69101e-10	12.9217	9.77185
PRKRIP1	-1.17141	3.49619e-13	4.38772e-10	12.4564	9.35776
OBSCN	-1.183	8.28911e-13	9.36255e-10	12.0815	9.02861
TMEM30A	-0.852566	1.08143e-12	1.0179e-09	11.966	8.9923
CAPG	1.70762	1.0565e-12	1.0179e-09	11.9761	8.9923
RPS16	-0.884614	4.45223e-12	3.8683e-09	11.3514	8.41248
IRF1	1.29056	5.15585e-12	4.15966e-09	11.2877	8.38094
PGRMC2	-1.02872	5.61185e-12	4.22572e-09	11.2509	8.3741
BMERB1	1.05812	5.98832e-12	4.22738e-09	11.2227	8.37393
CNTLN	-1.28598	6.7249e-12	4.4681e-09	11.1723	8.34988
B2M	1.39779	7.74538e-12	4.86023e-09	11.111	8.31334
TMEM106C	-1.15865	9.61146e-12	5.71376e-09	11.0172	8.24308
BARHL2	-0.877096	1.63816e-11	8.8269e-09	10.7856	8.05419
HLA-DRA	1.38589	1.64112e-11	8.8269e-09	10.7849	8.05419
XRCC2	1.98518	2.56114e-11	1.31491e-08	10.5916	7.8811
STAT1	2.02155	2.85927e-11	1.40415e-08	10.5437	7.85259
ABHD16A	-1.06503	3.05209e-11	1.43639e-08	10.5154	7.84273
RPL36	-0.751787	4.5362e-11	2.04946e-08	10.3433	7.68836
APMAP	-0.97711	5.98903e-11	2.60177e-08	10.2226	7.58473
C1QB	1.92306	6.73377e-11	2.81696e-08	10.1717	7.55022
RPL23	-0.851659	7.13114e-11	2.87665e-08	10.1468	7.54111
CTSD	1.48609	8.84533e-11	3.33027e-08	10.0533	7.47752
TTC33	-1.01956	8.56034e-11	3.33027e-08	10.0675	7.47752
PRMT8	1.0846	9.27117e-11	3.37799e-08	10.0329	7.47134
KCNJ9	-1.20812	1.02113e-10	3.60427e-08	9.99092	7.44318
APOC1	3.06862	1.26023e-10	4.31343e-08	9.89955	7.36518
LYRM2	1.09854	1.38621e-10	4.60507e-08	9.85817	7.33676
ATP5MG	-1.10332	1.7495e-10	5.64587e-08	9.75709	7.24827
CTSB	1.28081	2.08235e-10	6.3568e-08	9.68145	7.19676
ST3GAL2	-0.9817	2.03003e-10	6.3568e-08	9.6925	7.19676
RPLP0	-0.915785	2.71121e-10	7.97713e-08	9.56684	7.09815
GPNMB	1.97426	2.75439e-10	7.97713e-08	9.55997	7.09815
CTSZ	1.17794	2.9311e-10	8.2767e-08	9.53297	7.08214
FCGR1A	1.17461	3.80662e-10	1.04868e-07	9.41946	6.97936
PSMG3	-0.687742	4.07622e-10	1.09621e-07	9.38974	6.96011
ANKRD36B	-0.666544	4.7948e-10	1.19636e-07	9.31923	6.92214
C4orf46	1.5224	4.68007e-10	1.19636e-07	9.32975	6.92214
LIPA	1.58669	4.55703e-10	1.19636e-07	9.34132	6.92214
SPATA2L	-1.5653	4.8723e-10	1.19636e-07	9.31227	6.92214
KCNK4	-1.00175	7.78464e-10	1.8708e-07	9.10876	6.72797
CT47B1	-0.927795	1.0736e-09	2.52632e-07	8.96916	6.59751
CTSS	1.81716	1.64116e-09	3.78305e-07	8.78485	6.42216
NAT8L	-0.870726	1.73081e-09	3.90989e-07	8.76175	6.40784

## Sheet: T cell
Gene name	Log2 FC	Pvalue	Adjusted pvalue	-log10 pvalue	-log10 adjusted pvalue
STYK1	-1.09739	9.70558e-06	0.0365415	5.01298	1.43721
FCGR1A	0.867493	7.30841e-06	0.0365415	5.13618	1.43721
TMX3	-1.1948	8.7558e-06	0.0365415	5.0577	1.43721
MAPKBP1	-1.14495	2.28119e-05	0.0429434	4.64184	1.3671
PPP4R3B	-0.576467	1.96428e-05	0.0429434	4.7068	1.3671
PTMS	0.827221	1.96024e-05	0.0429434	4.70769	1.3671
ZNF574	-0.545811	3.59217e-05	0.0507644	4.44464	1.29444
MEPCE	-0.750815	3.59553e-05	0.0507644	4.44424	1.29444
ZNF841	0.54735	6.08205e-05	0.0624516	4.21595	1.20446
ARPP19	0.547803	5.1617e-05	0.0624516	4.28721	1.20446
CYP2A6	-0.776776	5.96543e-05	0.0624516	4.22436	1.20446
ARHGEF40	0.660536	7.42606e-05	0.0697818	4.12924	1.15626
ACSS2	0.73343	8.03154e-05	0.0697818	4.0952	1.15626
OR2A14	1.14007	0.000113295	0.0914051	3.94579	1.03903
TET3	-0.533147	0.000143831	0.101536	3.84215	0.99338
ADAM15	-1.36133	0.000142165	0.101536	3.84721	0.99338
SLC24A4	0.651398	0.00016493	0.109581	3.7827	0.960264
ACSF2	-0.857385	0.000210253	0.12499	3.67726	0.903125
HNRNPCL4	0.8734	0.000203086	0.12499	3.69232	0.903125
LRATD2	-0.576657	0.000226709	0.128034	3.64453	0.892674
TP53INP2	0.552252	0.000274854	0.141113	3.5609	0.850434
PPA1	1.02748	0.000264118	0.141113	3.5782	0.850434
UTRN	0.325801	0.000544972	0.146604	3.26363	0.833853
PTBP1	-1.83991	0.000569781	0.146604	3.24429	0.833853
CCT5	0.747446	0.000608026	0.146604	3.21608	0.833853
APBB3	0.412237	0.000449601	0.146604	3.34717	0.833853
IFITM2	-0.454281	0.000525766	0.146604	3.27921	0.833853
TMEM30A	-0.993289	0.000340545	0.146604	3.46783	0.833853
CXCL16	0.921787	0.000362428	0.146604	3.44078	0.833853
KRTAP29-1	0.591999	0.000601792	0.146604	3.22055	0.833853
CORO1C	0.407949	0.000442117	0.146604	3.35446	0.833853
ZNF740	-0.40563	0.000592963	0.146604	3.22697	0.833853
TYROBP	1.11789	0.00061004	0.146604	3.21464	0.833853
DDI2	0.632632	0.000330785	0.146604	3.48045	0.833853
ANKRD12	-0.495043	0.000451973	0.146604	3.34489	0.833853
PDZD2	-0.824404	0.000609248	0.146604	3.21521	0.833853
TCF4	-0.592319	0.000582736	0.146604	3.23453	0.833853
C1QB	1.97178	0.00033111	0.146604	3.48003	0.833853
PFDN5	-0.632661	0.000525678	0.146604	3.27928	0.833853
OR2A1	1.02716	0.000597222	0.146604	3.22386	0.833853
ZCCHC10	0.790609	0.000446697	0.146604	3.34999	0.833853
C15orf62	0.785924	0.000573925	0.146604	3.24115	0.833853
RPS16	-1.02515	0.000468322	0.146604	3.32946	0.833853
CRHR1	-0.563144	0.000575196	0.146604	3.24018	0.833853
PLA2G3	0.765047	0.000444565	0.146604	3.35206	0.833853
SRSF9	-0.506282	0.000343002	0.146604	3.4647	0.833853
CCR1	0.581076	0.000492284	0.146604	3.30778	0.833853
BARHL2	-1.05619	0.000651645	0.15334	3.18599	0.814344
BBS2	-0.516387	0.000698535	0.157799	3.15581	0.801896
PGD	0.476397	0.000697622	0.157799	3.15638	0.801896

## Sheet: Macrophage
Gene name	Log2 FC	Pvalue	Adjusted pvalue	-log10 pvalue	-log10 adjusted pvalue
CAB39	1.11853	4.17189e-07	0.00471215	6.37967	2.32678
RPS17	-0.587197	1.75957e-06	0.00993719	5.75459	2.00274
RPS6	-0.655317	3.82769e-06	0.0144113	5.41706	1.8413
TFRC	2.71014	1.60512e-05	0.0295135	4.79449	1.52998
TMSB4X	1.07723	1.22758e-05	0.0295135	4.91095	1.52998
CSTB	2.77888	1.40396e-05	0.0295135	4.85264	1.52998
SLC15A3	1.65015	1.82908e-05	0.0295135	4.73777	1.52998
ASAH1	1.57258	2.40991e-05	0.0340249	4.618	1.4682
EPSTI1	1.54033	2.88621e-05	0.0362219	4.53967	1.44103
CYP27A1	2.59617	5.02413e-05	0.0378317	4.29894	1.42214
TALDO1	1.41439	4.40265e-05	0.0378317	4.35629	1.42214
IFIT3	1.54301	3.86095e-05	0.0378317	4.41331	1.42214
ACP5	2.58856	4.03783e-05	0.0378317	4.39385	1.42214
PLD3	1.8899	4.30367e-05	0.0378317	4.36616	1.42214
HLA-DRA	1.8988	4.87317e-05	0.0378317	4.31219	1.42214
LIPA	2.65649	6.06167e-05	0.0378867	4.21741	1.42151
GNS	1.49112	6.10048e-05	0.0378867	4.21464	1.42151
SLC35E2B	-0.986663	5.83378e-05	0.0378867	4.23405	1.42151
FBP1	3.20305	6.37315e-05	0.0378867	4.19565	1.42151
HLA-DMB	1.3526	6.97245e-05	0.039204	4.15661	1.40667
CTSZ	2.12752	7.51285e-05	0.039204	4.1242	1.40667
LAMP2	1.02155	7.63601e-05	0.039204	4.11713	1.40667
PRDX1	1.41606	8.53712e-05	0.0419247	4.06869	1.37753
SDCBP	1.67365	0.000107387	0.0505391	3.96905	1.29637
LGALS3BP	2.02768	0.000117411	0.0530464	3.93029	1.27534
ACE	1.61626	0.000140911	0.0592877	3.85105	1.22704
SOAT1	1.57377	0.000141723	0.0592877	3.84856	1.22704
LARP4B	1.03261	0.000162633	0.0645438	3.78879	1.19015
WARS1	2.52238	0.000165717	0.0645438	3.78063	1.19015
HLA-DOA	1.93463	0.000185522	0.069849	3.7316	1.15584
OSCAR	1.61361	0.000194946	0.0710295	3.71009	1.14856
CTSS	3.18852	0.000206931	0.0730401	3.68417	1.13644
LACTB	1.26755	0.000241921	0.0759026	3.61633	1.11974
CXCL16	1.58877	0.00023246	0.0759026	3.63365	1.11974
IGSF6	1.39657	0.000235804	0.0759026	3.62745	1.11974
MVP	1.48759	0.000227149	0.0759026	3.64369	1.11974
ARPC3	1.54771	0.000296035	0.0903707	3.52866	1.04397
CTSC	2.13718	0.000323187	0.0936	3.49055	1.02872
GRN	1.71064	0.000315385	0.0936	3.50116	1.02872
CD52	1.267	0.000335478	0.0947306	3.47434	1.02351
KRTAP12-3	-0.562492	0.000348661	0.0960518	3.4576	1.01749
PDE4DIP	1.89846	0.000466266	0.0960785	3.33137	1.01737
FCGR1A	1.78742	0.000374984	0.0960785	3.42599	1.01737
GPNMB	2.97693	0.000463039	0.0960785	3.33438	1.01737
CTSD	2.30157	0.000421725	0.0960785	3.37497	1.01737
PLEKHO2	1.0925	0.000468788	0.0960785	3.32902	1.01737
COX5A	0.972563	0.000473809	0.0960785	3.3244	1.01737
GNB2	0.940044	0.000382098	0.0960785	3.41783	1.01737
ATP2A2	0.909597	0.000434683	0.0960785	3.36183	1.01737
APOL6	1.8311	0.000415717	0.0960785	3.3812	1.01737
